# Supplementary material for: Proteomic Analysis of Dysfunctional Liver Sinusoidal Endothelial Cells Reveals Substantial Differences in Most Common Experimental Models of Chronic Liver Diseases
Source: Int J Mol Sci. 2023 Jul 25;24(15):11904. doi: 10.3390/ijms241511904 (PMC10418749; doi:10.3390/ijms241511904)
Supplement: Supplementary file 1 [file ijms-24-11904-s001.zip]

Archive with 2 entries (2 files):
- SUPPLEMENTARY DATA.pdf
- Supplementary Figures.pdf
